# Supplementary material for: Repurposing a microfluidic formulation device for automated DNA construction
Source: PLoS One. 2020 Nov 11;15(11):e0242157. doi: 10.1371/journal.pone.0242157 (PMC7657503; doi:10.1371/journal.pone.0242157)
Supplement: S2 Promoter — (PR) [file pone.0242157.s006.pr]

NAME  Golden Gate assembly - Promoter1_BCD21_GFP
"""
Golden Gate assembly on the Microfluidics platform.
"""

# name                  			location        Method delay(ms)
COMPONENT Promoter1						1				200
COMPONENT BCD21-gfp						4				200
COMPONENT MasterMix-VectorBB			5				250
COMPONENT Output						Ring_mixer		150
#	All valves of Ring mixer defined as one location 


PROTOCOL Golden_Gate Fragment_One Fragment_Two GG_Mix-VectorBB Reactor
#protocol_details 
#			Source				Destination		Vol     Method delay(ms)
TRANSFER	Fragment_One			Reactor			1		200
TRANSFER	Fragment_Two			Reactor			1		200
TRANSFER	GG_Mix-VectorBB		Reactor			5		250

ENDPROTOCOL 


USE Golden_Gate Promoter1 BCD21-gfp MasterMix-VectorBB Output
